# Supplementary material for: Synergistic Effects of Korean Mistletoe and Apple Peel Extracts on Muscle Strength and Endurance
Source: Nutrients. 2024 Sep 26;16(19):3255. doi: 10.3390/nu16193255 (PMC11478607; doi:10.3390/nu16193255)
Supplement: Supplementary file 1 [file nutrients-16-03255-s001.zip]

Archive with 1 entries (1 files):
- nutrients-3219843-supplementary.pdf
